# Supplementary material for: A Novel Diagnostic Tool for West Nile Virus Lineage 1a and 2 Using a CRISPR-Cas12a System
Source: Biosensors (Basel). 2025 Dec 10;15(12):807. doi: 10.3390/bios15120807 (PMC12730693; doi:10.3390/bios15120807)
Supplement: Supplementary file 1 [file biosensors-15-00807-s001.zip]

Archive with 1 entries (1 files):
- biosensors-3976118-supplementary.pdf
